# Supplementary material for: Influenza Vaccination Coverage Among Elderly Patients with Chronic Lung Respiratory Disease in Ningbo, China: Impact of Free Vaccination Policies and the COVID-19 Pandemic
Source: Vaccines (Basel). 2025 Jun 29;13(7):705. doi: 10.3390/vaccines13070705 (PMC12299750; doi:10.3390/vaccines13070705)
Supplement: Supplementary file 1 [file vaccines-13-00705-s001.zip]

Archive with 1 entries (1 files):
- vaccines-3692362-supplementary.pdf
